# Supplementary material for: A Parametric Empirical Bayes Approach to Personalized Reference Intervals and Reference Change Values
Source: Clin Chem. 2025 Aug 22;71(11):1147–57. doi: 10.1093/clinchem/hvaf092 (PMC12582661; doi:10.1093/clinchem/hvaf092)
Supplement: hvaf092_Supplementary_Data [file hvaf092_supplementary_data.zip]

Archive with 2 entries (2 files):
- ClinChem-2025-0318.R4_Supplemental_Tables_and_Figures_Final.docx
- Supplemental formulas.docx
